# Supplementary material for: Correction: Fetal echocardiographic parameters in pregnancies complicated by diabetes: a case control study
Source: BMC Pregnancy Childbirth. 2025 Jan 9;25:19. doi: 10.1186/s12884-024-07016-7 (PMC11716316; doi:10.1186/s12884-024-07016-7)
Supplement: Supplementary file 1 — Supplementary Material 1 [file 12884_2024_7016_MOESM1_ESM.xlsx]

## Sheet: data 1
groups	age	HbA1C	MitralE	MitralA	MitralEA	PAV	AAT	VFT	IVCT	VET	IVRT	MPI	IVST	VAR00001	diabeticcontrol
diabetic	33	5.7	30.7	42.2	0.72	35	80	160	40	144	42	0.57	3.8	ON ORAL ttt.	oral ttt
diabetic	26	6.4	36	62	0.58	63	50	180	42	152	40	0.54	3.3	oral ttt.	oral ttt
diabetic	31	5.5	25	48	0.52	50	50	190	45	120	50	0.67	3.6	oral ttt.	oral ttt
diabetic	27	5.5	20.58	49.59	0.42	54.83	70	150	52	140	60	0.64	4	30 i.u	insulin
diabetic	31	6.3	21	40	0.53	59	50	160	49	149	59	0.72	4.1	oral ttt.	oral ttt
diabetic	27	6.3	24	42	0.57	60	50	140	50	140	60	0.79	3.2	55 I.U	insulin
diabetic	26	6	35	60	0.58	63	60	140	50	160	60	0.69	2.5	10 I.U	insulin
diabetic	31	5.7	23	37	0.62	87	60	180	30	15	50	0.53	3.2	70 I.U	insulin
diabetic	39	5.3	17	30	0.56	53	70	190	40	180	70	0.61	3.4	17 i.u	insulin
diabetic	29	5.5	28	48	0.58	41	70	200	40	164	70	0.67	2.9	ON ORAL ttt.	oral ttt
diabetic	36	5.5	31.66	63.75	0.49	75.26	60	140	48	150	49	0.65	3.6	20 i.u	insulin
diabetic	36	6	29	48	0.6	68	50	160	45	160	55	0.63	4.1	ON ORAL ttt.	oral ttt
diabetic	22	6.2	16.88	29.54	0.55	47.48	40	150	55	170	50	0.47	4	ON ORAL ttt.	oral ttt
diabetic	28	5.4	31	48	0.64	66	30	19	46	166	43	0.5	4.5	49 I.U	insulin
diabetic	33	5.5	24	46	0.52	41	45	170	53	169	65	0.7	5	28 I.U	insulin
diabetic	32	5.8	24.5	55	0.44	49.5	70	170	40	150	53	0.62	3.8	ON ORAL ttt.	oral ttt
diabetic	20	5.2	25.7	51	0.5	53.25	60	160	49	160	40	0.51	3.5	30 i.u	insulin
diabetic	32	5.6	32.31	52.65	0.61	65.22	62	193	43	157	48	0.58	3.4	30 I.U	insulin
diabetic	37	6	37.6	63.4	0.59	65	40	140	40	170	40	0.47	3	80 i.u	insulin
diabetic	19	6.4	22.1	38.2	0.58	63.4	90	160	48	160	54	0.58	3.7	30 i.u	insulin
diabetic	24	6.3	30	59	0.5	66	70	160	49	160	59	0.61	5	50 I.U	insulin
diabetic	39	5.5	30	56.8	0.53	62	40	160	40	130	60	0.77	3	ON ORAL ttt.	oral ttt
diabetic	22	6.2	25	52	0.48	60	50	160	43	151	53	0.64	3.8	30 i.u	insulin
diabetic	31	5.3	23	45	0.51	47	50	150	39	149	49	0.59	5	45 i.u	insulin
diabetic	32	5.7	33	59	0.56	64	49	160	43	152	59	0.67	4.8	ON ORAL ttt.	11
diabetic	24	6.1	19	35	0.54	42	40	150	39	145	61	0.69	4.8	50 I.U	22
diabetic	27	5.1	20	41	0.49	39	40	170	56	140	56	0.65	4.2	25 I.U	22
diabetic	20	6.3	25.25	50.5	0.5	60	70	180	40	140	70	0.78	4.3	55 I u	insulin
diabetic	23	5.9	26	50	0.52	52	40	180	40	160	60	0.63	3.8	ON ORAL ttt.	oral ttt
diabetic	33	6.2	20.5	42	0.49	62	50	170	43	154	59	0.66	3.3	ON ORAL ttt.	oral ttt
diabetic	26	9.2	30.09	58	0.52	40	51	130	70	160	60	0.8	5.8
diabetic	36	8.3	40	76	0.52	55	38	130	55	150	57	0.74	5.3
diabetic	33	6.9	33.6	60	0.56	100	60	110	40	122	5	0.74	5
diabetic	24	9.7	29.5	52.7	0.56	53	70	170	50	140	50	0.71	4.2
diabetic	40	6.9	35	63.6	0.55	56	40	150	40	170	40	0.47	2.5
diabetic	31	8.3	23.6	41.4	0.57	60	50	170	40	150	60	0.67	3
diabetic	31	6.9	34	60.7	0.58	63	40	180	30	151	50	0.53	4.2
diabetic	29	9.3	30	55	0.62	52	50	140	50	161	50	0.63	4
diabetic	37	9.3	28	49	0.57	44	60	150	40	170	60	0.59	4.5
diabetic	40	11.1	45	77	0.58	125	40	190	50	150	50	0.66	3.9
diabetic	33	7.2	21	38	0.55	58	40	160	38	160	58	0.6	3
diabetic	35	11.8	35	72.9	0.6	75	50	180	38	160	48	0.54	4.5
diabetic	22	6.8	32.3	60	0.53	51.46	50	220	49	150	49	0.65	4.5
diabetic	34	7.3	22.2	38.9	0.57	51	70	200	40	140	50	0.64	4.3
diabetic	33	7.9	28.5	50	0.57	60	50	150	42	160	50	0.58	4.8
diabetic	34	8	20	36	0.55	50	50	190	60	160	50	0.69	3
diabetic	17	7.8	20	34.1	0.58	60	60	200	40	150	50	0.6	4.4
diabetic	40	7.3	33.2	56	0.59	49	70	130	40	140	80	0.86	4
diabetic	39	7.9	24.9	38.9	0.64	84	70	200	30	150	60	0.6	5
diabetic	38	7.5	30	58	0.51	77.3	53	135	45	155	60	0.68	5.9
diabetic	24	7.5	19	35	0.54	60.2	60	131	39	139	49	0.63	5.4
diabetic	38	8	18	32	0.56	45	50	139	53	152	63	0.76	4.9
diabetic	29	6.7	28	53	0.52	55	50	220	39	139	46	0.61	5
diabetic	34	7.2	27	52.9	0.51	68	40	110	70	160	60	0.81	4.3
diabetic	34	7.1	28	47.5	0.59	84	50	130	50	160	70	0.75	5
diabetic	24	6.6	25	44.8	0.56	85.5	62	159	74	180	70	0.8	5.3
diabetic	26	6.7	34.5	62	0.56	67.5	30	153	60	166	80	0.84	3.1
diabetic	18	7.7	30.5	50	0.6	76	50	198	40	146	60	0.68	3.8
diabetic	31	8	20	32	0.61	40	80	190	40	160	60	0.63	4.2
diabetic	24	7.6	19.5	35	0.56	45	60	153	36	153	43	0.52	3.9
normal	37	4.2	40.09	60.58	0.66	77.9	63	240	50	174	50	0.57	3.5
normal	40	4.3	28.02	39	0.72	45	62	150	34	174	41	0.44	3.2
normal	27	4	21	42	0.5	44.8	50	170	33	220	33	0.31	2.6
normal	30	4.6	27	43.5	0.62	74	50	140	35	160	36	0.45	2.6
normal	28	4.2	33.7	51.3	0.66	56	60	180	40	174	60	0.59	2.3
normal	24	4.1	34	41	0.83	41	50	200	35	170	40	0.59	2.4
normal	19	4	20.1	32	0.63	55.9	50	150	40	170	60	0.59	2.4
normal	22	4.4	40.7	45.2	0.9	85.5	49	230	40	160	36	0.48	2.5
normal	40	4.2	39	44.3	0.88	80	40	170	40	180	40	0.44	3.4
normal	25	4.3	20.3	39	0.52	64	50	180	30	160	50	0.5	4
normal	24	4.5	30.8	37.7	0.82	53.9	43	130	43	160	40	0.52	3.7
normal	36	4.6	37.3	51.8	0.72	69.6	51	174	43	167	57	0.56	4.3
normal	29	4	39	50	0.78	70	38	170	43	179	72	0.61	3.4
normal	40	4	30	46.87	0.64	48	52	154	34	152	42	0.51	3
normal	21	4	30	41	0.73	60	50	160	34	160	36	0.44	2.3
normal	24	5	38	46.9	0.81	69	30	200	30	165	45	0.45	4
normal	40	4.1	39	59.09	0.66	50	40	150	30	160	40	0.44	2.6
normal	21	4.6	28.9	52.5	0.55	71	57	153	62	147	74	0.87	3.4
normal	32	4.7	24	51	0.47	57	60	190	70	190	40	0.58	2.9
normal	23	4.8	31	44.6	0.7	58	60	150	31	181	60	0.5	2.9
normal	26	4.2	39	48.75	0.8	128	60	166	53	164	47	0.63	4.5
normal	28	4.1	24	39.4	0.61	77	50	155	34	172	49	0.48	3.4
normal	32	4.5	23.6	44	0.54	60	40	130	30	170	40	0.41	2.9
normal	23	4.3	19	29.23	0.65	160.9	40	190	40	170	40	0.47	2.8
normal	20	4.4	29	45.45	0.64	75	70	200	30	150	40	0.47	3.9
normal	22	4.5	30.7	44.49	0.69	49.6	47	130	30	170	39	0.4	3.4
normal	27	4.6	34	47	0.73	54.4	70	160	31	190	42	0.38	3
normal	22	4.2	19	31.1	0.61	66	50	220	40	150	50	0.6	4
normal	38	4.7	53	98.1	0.54	116	30	200	40	190	40	0.43	2.7
normal	24	4.3	18	33.33	0.54	64	30	170	30	180	45	0.44	3.1
normal	22	5	21.4	30	0.71	98.6	52	149	32	184	65	0.53	3.4
normal	28	4.7	37.1	50.75	0.73	54.3	47	162	29	179	52	0.45	2.4
normal	32	4.4	29.4	32	0.91	84.4	54	156	46	160	43	0.56	4.5
normal	31	4.1	46.27	71.43	0.65	102.9	43	166	42	148	67	0.74	2.7
normal	19	4.2	30.6	52.17	0.59	45.6	51	146	35	157	40	0.48	2.4
normal	30	4.3	23.2	42.9	0.54	44.9	44	205	43	176	44	0.49	3
normal	32	4	45.15	68.4	0.66	51.7	54	135	32	159	45	0.48	3.6
normal	33	4.6	21.2	29.3	0.72	39.1	45	217	33	182	38	0.39	3.8
normal	19	4.3	34.8	49.58	0.7	100.3	53	192	34	164	52	0.52	2.9
normal	31	4.1	21.59	35.26	0.61	88.3	32	131	35	182	41	0.42	2.8
normal	26	4.8	29	41.8	0.69	65.5	46	158	63	155	48	0.72	2.8
normal	32	4.8	30.8	43.7	0.7	89.1	31	202	30	176	55	0.48	3.2
normal	31	4.1	21.76	67.4	0.32	44.6	66	201	70	159	33	0.65	2.2
normal	40	4.1	32	36.4	0.87	97.8	34	137	33	161	51	0.52	2.9
normal	33	4.8	37.1	61.16	0.61	101	33	159	34	160	38	0.45	4.1
normal	36	4.3	27.1	41.4	0.66	42.1	58	162	30	189	32	0.33	3.6
normal	29	4.7	34.6	54.7	0.63	40.9	50	159	45	189	33	0.41	3.6
normal	40	4.7	31.1	48.3	0.64	48.7	66	161	43	215	34	0.36	3
normal	21	4.4	45.2	66.16	0.68	84	66	155	31	177	50	0.46	2.3
normal	34	4.5	29.8	35.13	0.84	49	57	218	46	161	54	0.62	3.6
normal	18	4.3	44.7	56.7	0.78	45.1	53	143	32	175	41	0.42	4.1
normal	17	4.1	29.3	33	0.88	42.3	55	158	44	159	56	0.63	3.8
normal	21	5	33	48.92	0.67	41.1	53	138	32	149	41	0.49	2.9
normal	19	4	17.9	33.6	0.53	117.2	32	165	31	173	43	0.43	3.8
normal	29	5	19.4	41	0.47	42.7	33	173.5	29	168	73	0.61	3
normal	22	4.2	19.8	34.78	0.57	85.5	56	214	44	156	38	0.53	3.6
normal	40	4.3	26.9	42.1	0.63	78.7	55	230	38	164	35	0.45	3
normal	26	4.6	24	32	0.7	107.1	58	162	31	181	48	0.44	2.5
normal	23	4.1	41.5	55	0.75	57.1	67	202	45	191	40	0.45	3.6
normal	30	4	35.5	44.6	0.79	91.7	48	205	43	160	54	0.61	2.2

## Sheet: data 2
groups	HbA1C	MitralE	MitralA	MitralEA	PAV	AAT	VFT	IVCT	VET	IVRT	MPI	IVST
diabetic	5.7	37	60	0.6	100	50	180	60	160	70	0.81	4.5
diabetic	6.4	36.7	62.3	0.59	64.5	50	174	39	149	49	0.59	3.9					c
diabetic	5.5	28.5	50	0.57	55.5	59	189	36	130	54	0.69	4
diabetic	5.5	21	48	0.45	55.3	76	154	33	143	64	0.68	4.2
diabetic	6.3	25.36	45.75	0.55	60	56	150	49	139	53	0.73	4.3
diabetic	6.3	28	45.5	0.62	53	60	160	43	140	50	0.61	4
diabetic	6	34.45	65	0.53	80	60	150	60	150	70	0.87	3.2
diabetic	5.7	26	42	0.61	59.6	50	200	50	160	50	0.63	3.5
diabetic	5.3	37.4	60.86	0.62	47.5	60	150	40	150	60	0.66	4.7
diabetic	5.5	29.15	50	0.58	62	40	180	43	170	70	0.66	4
diabetic	5.5	32	61	0.52	77	60	160	43	160	60	0.67	4.8
diabetic	6	24	42	0.57	45	50	170	48	156	61	0.7	4.9
diabetic	6.2	31.72	52	0.61	72.53	62	210	30	170	53	0.49	5.5
diabetic	5.4	35	60	0.58	63	40	190	44	156	53	0.63	4.7
diabetic	5.5	31.5	49.8	0.63	82.6	50	270	60	170	70	0.76	5
diabetic	5.8	27	57	0.49	60	40	160	43	140	53	0.69	4.5
diabetic	5.2	28	55	0.51	74.2	40	150	40	150	50	0.6	5
diabetic	5.6	35	56	0.63	70	60	180	40	150	50	0.6	3.8
diabetic	6	36.4	65	0.56	73	40	180	42	160	59	0.63	3.5
diabetic	6.4	25	45	0.56	60	90	170	30	150	60	0.6	4
diabetic	6.3	32	55	0.58	45	60	170	33	140	54	0.62	5.1
diabetic	5.5	25.58	48	0.53	65	43	160	43	133	61	0.76	3.5
diabetic	6.2	21	45	0.48	65	60	170	40	146	55	0.65	4.5
diabetic	5.3	23.4	45	0.52	52	60	160	41	150	52	0.62	5.5
diabetic	5.7	30.25	55	0.55	67	55	170	45	150	63	0.72	5.3
diabetic	6.1	22	38	0.58	46	50	160	41	139	62	0.74	5.5
diabetic	5.1	20.49	42	0.49	45	50	170	40	140	60	0.71	4.5
diabetic	6.3	27	52	0.52	63	60	170	41	139	60	0.73	5.4
diabetic	5.9	29.12	52	0.56	56	50	170	40	154	62	0.66	4.2
diabetic	6.2	22	40	0.55	67	60	180	45	150	62	0.71	4
diabetic	9.2	32.4	59	0.55	60	50	160	71	150	62	0.88	6
diabetic	8.3	26	46	0.56	45	50	190	70	160	50	0.75	6.4
diabetic	6.9	22.9	40	0.57	62	60	170	40	118	60	0.84	5.5
diabetic	9.7	31	55	0.56	55	60	170	50	139	52	0.73	5
diabetic	6.9	21	38	0.54	46.6	50	160	40	170	40	0.47	2.8
diabetic	8.3	30	56	0.54	79	50	220	40	150	60	0.66	5
diabetic	6.9	29	48	0.6	61	50	190	40	163	50	0.55	4.7
diabetic	9.3	35	58.3	0.6	60	60	150	31	142	63	0.66	4.5
diabetic	9.3	32	59	0.54	69	56	132	56	170	42	0.57	5.1
diabetic	11.1	46	80	0.58	110	50	180	54	143	56	0.77	4.5
diabetic	7.2	28.6	55	0.52	66.5	46	162	36	160	56	0.57	4
diabetic	11.8	26.1	43	0.6	44.9	50	170	38	150	60	0.6	5
diabetic	6.8	35.6	61	0.58	62.2	50	160	50	160	60	0.68	5.1
diabetic	7.3	30	48	0.6	55	70	230	40	150	50	0.6	5
diabetic	7.9	40	69.1	0.58	93	50	160	43	152	50	0.61	5.4
diabetic	8	26.5	45	0.58	42.6	60	220	50	150	50	0.67	3.6
diabetic	7.8	35.6	59	0.59	72	67	140	40	160	60	0.63	6.5
diabetic	7.3	35	60	0.58	89	50	180	40	150	60	0.66	4.5
diabetic	7.9	30.5	48	0.6	68	60	131	40	163	67	0.63	5.1
diabetic	7.5	32	51	0.6	53	70	130	50	140	60	0.79	6.1
diabetic	7.5	24	41.2	0.53	66.4	50	119	43	144	52	0.66	5.9
diabetic	8	18	34	0.53	47	60	150	60	150	78	0.92	5.1
diabetic	6.7	30	50	0.6	60	60	200	41	141	47	0.62	5.4
diabetic	7.2	29	45	0.64	70	50	130	57	159	59	0.73	5
diabetic	7.1	29.5	50	0.59	85	60	135	46	161	60	0.68	5.5
diabetic	6.6	28	48	0.58	87	57	146	73	169	55	0.76	6
diabetic	6.7	36.5	62.5	0.58	70	40	162	57	159	69	0.79	4.5
diabetic	7.7	32.3	51.3	0.6	80	60	150	40	150	60	0.66	4.7
diabetic	8	25	42	0.59	53	70	163	43	153	59	0.66	4.9
diabetic	7.6	23	41	0.56	55	60	160	30	160	45	0.47	4.3
normal		25.2	42.22	0.6	75.22	64	200	36	175	34	0.4	3.5
normal		32	41	0.78	54	73	170	34	180	32	0.37	3.5
normal		27	49	0.55	65	60	204	38	180	42	0.44	3
normal		23	37	0.62	90	60	170	34	170	36	0.41	3
normal		31.3	52.7	0.59	50	50	170	30	140	50	0.57	3.8
normal		28	43	0.65	40	90	130	40	190	50	0.48	3
normal		44	62	0.71	62	70	190	40	150	50	0.6	3
normal		32.9	49.8	0.66	57	60	260	40	160	37	0.49	3.4
normal		33	50	0.66	75	50	160	30	190	40	0.37	4
normal		19	33	0.57	60	60	190	30	170	50	0.47	4.1
normal		27.7	52.6	0.54	60.9	50	140	30	170	50	0.47	3.8
normal		30	37	0.81	60.9	60	170	50	160	50	0.63	4.4
normal		28.8	46.1	0.64	90.8	52	140	26	164	40	0.43	4
normal		27	40	0.67	42	61	168	31	167	36	0.42	3.2
normal		29.5	37.2	0.78	57	60	180	40	160	40	0.53	2.4
normal		37	44	0.84	61	40	200	30	165	45	0.45	4.4
normal		44.8	73.6	0.6	71	40	160	30	167	40	0.41	3.1
normal		24	45	0.53	65	60	160	60	160	70	0.81	3.6
normal		25.7	34.7	0.74	59.2	60	111	51	149	43	0.63	4.3
normal		22	35	0.63	66	30	110	36	160	46	0.51	3.9
normal		30	45	0.66	80	55	174	34	174	39	0.42	4.5
normal		30.5	50.4	0.61	80	64	157	35	178	41	0.43	3.5
normal		28	46.8	0.6	77	55	149	31	179	34	0.36	3
normal		32.5	46.4	0.7	100	49	188	34	174	32	0.37	2.9
normal		33.2	49.6	0.67	79.7	60	170	32	170	37	0.41	4
normal		35.4	50.2	0.7	50.3	53	154	32	169	37	0.4	3.5
normal		37.8	50.4	0.75	60.9	54	170	26	173	34	0.35	3.2
normal		31.2	41.3	0.76	70	52	170	38	166	40	0.47	4.1
normal		34	56	0.61	89.5	50	170	41	181	40	0.44	3.7
normal		25.4	37	0.68	75.4	40	180	32	184	41	0.4	3.3
normal		24.1	39.3	0.61	77.8	72	167	40	168	54	0.65	3.9
normal		39.7	49.1	0.8	72.9	47	171.5	34	173	62	0.56	4.1
normal		34.1	44.3	0.76	43.6	73	172	25	156	31	0.36	2.4
normal		36.1	52.14	0.69	84.1	54	199	44	169	45	0.53	3.1
normal		34.8	48.9	0.7	100	49	145	38	183	33	0.39	3.9
normal		23.18	43.7	0.53	81.7	57	199	41	184	33	0.4	3.2
normal		22.18	34.9	0.64	82.2	69	179	47	168	35	0.49	4.7
normal		29.4	47.5	0.62	69.5	44	200	48	174	30	0.45	2.7
normal		40.4	58.4	0.69	59	72	195	32	162	39	0.44	4.1
normal		25.2	35.8	0.7	69.8	53	138	40	178	32	0.4	3.8
normal		31.4	46.9	0.67	58.8	48	151	30	158	31	0.39	3.6
normal		36.3	54.6	0.66	41	45	151	26	157	48	0.47	2.5
normal		32.1	48.6	0.66	40.8	58	113	31	184	45	0.41	4
normal		28.6	44.2	0.65	56.7	62	191	27	190	39	0.34	3.3
normal		30.9	61.1	0.51	66	44	216	42	166	50	0.55	3.1
normal		19.93	38.8	0.51	74	56	168	26	178	53	0.44	3.2
normal		40.25	69.8	0.58	65	31	213	35	162	47	0.51	3.8
normal		30.9	43	0.71	69	61	151	29	159	40	0.43	4
normal		30.3	52.2	0.58	64	66	171	48	156	32	0.51	3.6
normal		33.85	48.7	0.69	71	47	174	31	163	40	0.44	3
normal		33	41.6	0.79	68	47	198	42	171	45	0.51	3.2
normal		38.02	55.6	0.68	66	61.5	109	32	160	44	0.48	3.4
normal		23.81	33.8	0.7	82	44	137	25	172	46	0.41	4.5
normal		26.7	37.1	0.71	81	59	145	38	183	49	0.48	3.7
normal		28.5	50.9	0.56	67	64	127	31	155	38	0.45	3.8
normal		19.39	40.5	0.48	44.2	45	198	48	144	40	0.61	3.6
normal		29.7	38.4	0.77	80.5	82	141	27	188	43	0.37	4
normal		31.3	47.2	0.66	70.6	53	170	32	183	48	0.44	4
normal		30.1	38.3	0.78	77	57	191	42	164	41	0.51	3.8
normal		25.39	32.7	0.77	41.9	61	181	39	169	42	0.48	3.3
